# Supplementary material for: Copy-back viral genomes induce a cellular stress response that interferes with viral protein expression without affecting antiviral immunity
Source: PLoS Biol. 2023 Nov 20;21(11):e3002381. doi: 10.1371/journal.pbio.3002381 (PMC10695362; doi:10.1371/journal.pbio.3002381)
Supplement: S1 Data — Excel file containing all the numerical values plotted in each graph including all replicates, mean, standard deviation, and standard error of the mean. Each sheet in the excel file is named after the figure the numerical values belong to. (XLSX) [file pbio.3002381.s008.xlsx]

## Sheet: Figure 1B
	biological repeat 1				biological repeat 2				biological repeat 3
Condition	Total Infected cells	Total SG positive	% SG positive		Total Infected cells	Total SG positive	% SG positive		Total Infected cells	Total SG positive	% SG positive
RSV cbVG low (12hpi)	150	1	0.666667		167	1	0.598802		157	7	4.4586
RSV cbVG high (12hpi)	154	1	0.649351		161	3	1.86335		151	13	8.60927
RSV cbVG low (24hpi)	118	1	0.847458		113	3	2.65487		150	0	0
RSV cbVG high (24hpi)	108	7	6.48148		148	21	14.1892		160	16	10
	RSV cbVG low (12hpi)	RSV cbVG high (12hpi)	RSV cbVG low (24hpi)	RSV cbVG high (24hpi)
mean	1.933	3.7	1.633	10.23
std deviation	2.223	4.293	2.173	3.855
SEM	1.284	2.479	1.255	2.226
*descriptive statistics were calculated using Graph Pad Prism version 9

## Sheet: Figure 1D
	biological repeat 1				biological repeat 2				biological repeat 3
Condition	Total Infected cells	Total SG positive	% SG positive		Total Infected cells	Total SG positive	% SG positive		Total Infected cells	Total SG positive	% SG positive
RSV cbVG low 0.1	149	1	0.671141		80	1	1.25		150	2	1.33333
RSV cbVG low 1.5	162	1	0.617284		159	0	0		150	0	0
RSV cbVG low 5	152	1	0.657895		161	0	0		169	2	1.18343
RSV cbVG low 10	166	1	0.6		166	1	0.60241		157	1	0.636943
RSV cbVG high 0.1	153	10	6.53595		143	1	0.699301		146	7	4.79452
RSV cbVG high 1.5	156	13	8.33333		143	10	6.99301		150	16	10.6667
RSV cbVG high 5	150	27	18		160	24	15		155	27	17.4194
RSV cbVG high 10	161	27	16.7702		161	27	16.7702		152	28	18.4211
	RSV cbVG low 0.1	RSV cbVG low 1.5	RSV cbVG low 5	RSV cbVG low 10	RSV cbVG high 0.1	RSV cbVG high 1.5	RSV cbVG high 5	RSV cbVG high 10
mean	1.09	0.2058	0.6193	0.4	4.012	8.567	16.8	16.4
std deviation	0.3631	0.3564	0.6009	0.3464	2.997	1.914	1.587	2.291
SEM	0.2096	0.2058	0.3469	0.2	1.73	1.105	0.9165	1.323
*descriptive statistics were calculated using Graph Pad Prism version 9

## Sheet: Figure 1F
biological repeat 1
Total Infected cells	Total stVG high	Total stVG high SG +	total cbVG high	Total cbVG high SG +	% stVG SG +	% stVG SG +
167	83	4	84	33	4.81928	39.2857
biological repeat 2
Total Infected cells	Total stVG high	Total stVG high SG +	total cbVG high	Total cbVG high SG +	% stVG SG +	% stVG SG +
133	84	4	49	10	4.7619	20.4082
n=3"biological repeat 3
Total Infected cells	Total stVG high	Total stVG high SG +	total cbVG high	Total cbVG high SG +	% stVG SG +	% stVG SG +
	88	0	95	14	0	14.7368
	stVG high SG +	cbVG high SG +
mean	3.2	24.77
std deviation	2.771	12.82
SEM	1.6	7.402
*descriptive statistics were calculated using Graph Pad Prism version 9

## Sheet: Figure 2B
	biological repeat 1				biological repeat 2				biological repeat 3
Sample	Total Infected cells	Total SG positive	% SG positive		Total Infected cells	Total SG positive	% SG positive		Total Infected cells	Total SG positive	% SG positive
SeV cbVG low (24hpi)	161	2	1.24224		128	4	3.125		136	2	1.47059
SeV cbVG high (24hpi)	156	25	16.0256		118	26	22.0339		125	25	20
	cbVG low 24hr	cbVG high 24hr
mean	1.942	19.33
std deviation	1.036	3.055
SEM	0.598	1.764
*descriptive statistics were calculated using Graph Pad Prism version 9

## Sheet: Figure 2D
	biological repeat 1				biological repeat 2				biological repeat 3
Sample	Total Infected cells	Total SG positive	% SG positive		Total Infected cells	Total SG positive	% SG positive		Total Infected cells	Total SG positive	% SG positive
SeV cbVG low	185	2	1.1		124	1	0.806452		173	0	0
pDI 5 HAU	192	5	2.6		143	5	3.4965		150	10	6.7
pDI 20 HAU	180	25	13.9		151	15	9.93377		142	16	11.3
pDI 50 HAU	172	30	17.4		145	27	18.6207		164	38	23.2
pDI inac 10 min 50 HAU	172	2	1.2		151	2	1.3245		148	1	0.7
pDI inac 10 min 5 HAU	194	1	0.52		108	3	2.77778		162	1	0.6
pDI inac 10 min 20 HAU	195	6	3.1		124	1	0.806452		140	3	2.14
	SeV cbVG-low	pDI 5 HAU	UV 10 min 5 HAU	pDI 20 HAU	UV 10 min 20 HAU	pDI 50 HAU	UV 10 min 50 HAU
Mean	0.6333	4.267	1.307	11.7	2.233	19.73	1.1
Std. Deviation	0.5686	2.155	1.294	2.03	1.25	3.062	0.2646
Std. Error of Mean	0.3283	1.244	0.747	1.172	0.7219	1.768	0.1528
*descriptive statistics were calculated using Graph Pad Prism version 9

## Sheet: Figure 3B
	biological repeat 1
Sample	Total cells or Infected cells	Total SG positive	% SG positive	Fold change
Sodium Arsenite DMSO	150	103	68.6667	1
Sodium Arsenite CHX	150	16	10.6667	0.15534
RSV cbVG high DMSO	158	49	31.0127	1
RSV cbVG high CHX	157	26	16.5605	0.533992
	biological repeat 2
Condition	Total cells or Infected cells	Total SG positive	% SG positive	Fold change
Sodium Arsenite DMSO	150	70	46.6667	1
Sodium Arsenite CHX	150	20	13.3333	0.285714
RSV cbVG high DMSO	152	53	34.8684	1
RSV cbVG high CHX	161	18	11.1801	0.320638
	biological repeat 3
Condition	Total cells or Infected cells	Total SG positive	% SG positive	Fold change
Sodium Arsenite DMSO	130	25	19.2308	1
Sodium Arsenite CHX	131	4	3.05344	0.158779
RSV cbVG high DMSO	122	30	24.5902	1
RSV cbVG high CHX	103	3	2.91262	0.118447
	Sodium Arsenite DMSO	Sodium Arsenite CHX	RSV cbVG high DMSO	RSV cbVG high CHX
mean	44.85	9.033	30.16	7.983
std deviation	24.79	5.308	5.187	4.451
SEM	14.31	3.064	2.995	2.57
*descriptive statistics were calculated using Graph Pad Prism version 9

## Sheet: Figure 4A
biological repeat 2, p-PKR						biological repeat 1, tubulin						biological repeat 1
Sample	Mean intensity		Inverted mean	Inverted mean - inverted background		Sample	Mean intensity		Inverted mean	Inverted mean - inverted background		Sample	inverted intensity relative to loading
Mock	236.954		18.046	5.933		Mock	109.584		145.416	131.589		Mock	0.0450874
RSV cbVG low	243.013		11.987	6.395		RSV cbVG low	107.758		147.242	136.307		RSV cbVG low	0.0469162
RSV cbVG high	208.258		46.742	39.878		RSV cbVG high	103.17		151.83	141.231		RSV cbVG high	0.28236
Mock	242.887	background	12.113			Mock	241.173	background	13.827
RSV cbVG low	249.408	background	5.592			RSV cbVG low	244.065	background	10.935
RSV cbVG high	248.136	background	6.864			RSV cbVG high	244.401	background	10.599
biological repeat 2, p-PKR						biological repeat 2, tubulin						biological repeat 2
Sample	Mean intensity		Inverted mean	Inverted mean - inverted background		Sample	Mean intensity		Inverted mean	Inverted mean - inverted background		Sample	inverted intensity relative to loading
Mock	242.446		12.554	9.429		Mock	79.552		175.448	161.428		Mock	0.0584099
RSV cbVG low	228.171		26.829	24.02		RSV cbVG low	82.993		172.007	157.772		RSV cbVG low	0.152245
RSV cbVG high	148.445		106.555	101.938		RSV cbVG high	77.38		177.62	165.585		RSV cbVG high	0.615623
Mock	251.875	background	3.125			Mock	240.98	background	14.02
RSV cbVG low	252.191	background	2.809			RSV cbVG low	240.765	background	14.235
RSV cbVG high	250.383	background	4.617			RSV cbVG high	242.965	background	12.035
biological repeat 3, p-PKR						biological repeat 3, tubulin						biological repeat 3
Sample	Mean intensity		Inverted mean	Inverted mean - inverted background		Sample	Mean intensity		Inverted mean	Inverted mean - inverted background		Sample	inverted intensity relative to loading
Mock	234.039		20.961	15.043		Mock	56.593		198.407	193.812		Mock	0.0776165
RSV cbVG low	220.512		34.488	30.991		RSV cbVG low	42.816		212.184	207.853		RSV cbVG low	0.149101
RSV cbVG high	92.583		162.417	155.325		RSV cbVG high	49.835		205.165	201.259		RSV cbVG high	0.771767
Mock	249.082	background	5.918			Mock	250.405	background	4.595
RSV cbVG low	251.503	background	3.497			RSV cbVG low	250.669	background	4.331
RSV cbVG high	247.908	background	7.092			RSV cbVG high	251.094	background	3.906
	Mock	RSV cbVG low	RSV cbVG high
Mean	0.06037	0.1161	0.5566
Std. Deviation	0.01635	0.05992	0.25
Std. Error of Mean	0.009441	0.0346	0.1443
*descriptive statistics were calculated using Graph Pad Prism version 9

## Sheet: Figure 4C
	biological repeat 1				biological repeat 2				biological repeat 3
Sample	Copy numbers (relative to GAPDH)				Copy numbers (relative to GAPDH)				Copy numbers (relative to GAPDH)
Control mock	0	0	0		0	0	0		0.1	0.1	0.1
Control cbVG high	663.2	571.1	403.4		6354.9	6374	6847		8851.1	8594.3	9328.5
PKR KO mock	0	0	0		0	0	0		0.1	0.1	0.2
PKR KO cbVG high	859.8	856.8	936		4901.7	5857.9	6289.3		8015.7	6908.9	7311.4
MAVS KO mock	0	0	0		0	0	0		0	0	0
MAVS KO cbVG high	1183.8	1063.4	894.8		3894.6	3984.8	4505.7		16364.3	18128.7	17156.9
	Control mock	Control cbVG high	PKR KO mock	PKR KO cbVG high	MAVS KO mock	MAVS KO cbVG high
mean	0.03333	5332	0.03333	4559	0	7464
std deviation	0.05774	4315	0.05774	3340	0	8585
SEM	0.03333	2491	0.03333	1929	0	4957
*descriptive statistics were calculated using Graph Pad Prism version 9

## Sheet: Figure 4E
	biological repeat 1					biological repeat 2					biological repeat 3
Sample	Total Infected cells	Total SG positive	% SG positive		Condition	Total Infected cells	Total SG positive	% SG positive		Condition	Total Infected cells	Total SG positive	% SG positive
Control	330	55	16.6667		Control	211	26	12.3223		Control	312	31	9.9359
PKR KO	333	8	2.4024		PKR KO	128	2	1.5625		PKR KO	318	5	1.57233
MAVS KO	327	33	10.0917		MAVS KO	197	15	7.61421		MAVS KO	329	20	6.07903
	Control	PKR KO	MAVS KO
mean	12.98	1.857	8.267
std deviation	3.431	0.4708	1.607
SEM	1.981	0.2718	0.928
*descriptive statistics were calculated using Graph Pad Prism version 9

## Sheet: Figure 5B
	biological repeat 1				biological repeat 2				biological repeat 3
Sample	Copy numbers (relative to GAPDH)				Copy numbers (relative to GAPDH)				Copy numbers (relative to GAPDH)
Control mock	0.000332369	0.000332369	0.000332369		0.000311738	0.000311738	0.00494723		0.000850762	0.00220451	0.00334186
G3BP1 KO Mock	0.0700049	0.0773696	0.0659964		0.00165114	0.00118606	0.0010139		0.000492214	0.000490427	0.00190353
G3BP2 KO mock	0.00035143	0.00035143	0.00035143		0.0131126	0.0185082	0.0188037		0.00488543	0.0143273	0.00874415
G3BP1/2 KO mock	4.88517	5.64163	5.9812		0.000463242	0.00171187	0.00140807		0.00024726	0.00604868	0.000251389
Control cbVG high	311.601	291.677	495.909		317.577	430.598	351.099		411.136	429.386	449.783
G3BP1 KO cbVG high	274.416	286.551	330.533		534.174	604.696	574.64		246.437	384.166	373.917
G3BP2 KO cbVG high	208.268	182.224	261.217		327.69	562.607	452.893		358.668	347.907	274.23
G3BP1/2 KO cbVG high	777.064	724.944	733.634		654.865	956.669	776.098		815.832	789.868	802.188
	Control mock	G3BP1 KO Mock	G3BP2 KO mock	G3BP1/2 KO mock	Control cbVG high	G3BP1 KO cbVG high	G3BP2 KO cbVG high	G3BP1/2 KO cbVG high
mean	0	0.03333	0	1.833	382.5	402.2	332.3	774.6
std deviation	0	0.05774	0	3.175	41.9	150.5	117.9	28.73
SEM	0	0.03333	0	1.833	24.19	86.88	68.09	16.59
*descriptive statistics were calculated using Graph Pad Prism version 9

[truncated: 12 more sheets: Figure 6A, Figure 6B, Figure 6C, Figure 6D, Figure 6F, Figure 6G, Figure 6H, Figure 8A, Figure 8C, S1C Fig, S4A Fig, S3B Fig]
